# Supplementary material for: An Optimized Method for LC–MS-Based Quantification of Endogenous Organic Acids: Metabolic Perturbations in Pancreatic Cancer
Source: Int J Mol Sci. 2024 May 28;25(11):5901. doi: 10.3390/ijms25115901 (PMC11172734; doi:10.3390/ijms25115901)
Supplement: Supplementary file 1 [file ijms-25-05901-s001.zip]

Archive with 2 entries (2 files):
- 20240522_Supplementary Information Jain et al.pdf
- Jain et al_Bulleted SOP.pdf
